# Supplementary material for: Cardiac Magnetic Resonance in HCM Phenocopies: From Diagnosis to Risk Stratification and Therapeutic Management
Source: J Clin Med. 2023 May 16;12(10):3481. doi: 10.3390/jcm12103481 (PMC10218866; doi:10.3390/jcm12103481)
Supplement: Supplementary file 1 [file jcm-12-03481-s001.zip]

Archive with 1 entries (1 files):
- jcm-2308961-supplementary.mp4
